# Supplementary material for: Molecular characterisation of Coxiella burnetii dairy cattle strains in Estonia
Source: Front Vet Sci. 2025 May 9;12:1568226. doi: 10.3389/fvets.2025.1568226 (PMC12098354; doi:10.3389/fvets.2025.1568226)
Supplement: Supplementary file 4 [file Table_4.xlsx]

## Sheet: Profiles_70
Supplementary Table 4. List of randomly selected Coxiella burnetii profiles included to the unweighted pair group analysis with arithmetic mean (UPGMA)
ID.UPGMA	Profile ID	Origin	Species	Material	VNTR_1	VNTR_3	VNTR_20	VNTR_21	VNTR_22	VNTR_26	VNTR_30	VNTR_36	VNTR_23	VNTR_24	VNTR_27	VNTR_28	VNTR_31	VNTR_33	VNTR_34	UPGMA_A	UPGMA_B
1	EE23	Estonia	Cattle	Milk	3	6	2.5	6	6	3	6	4	5	15	2	6	3	8	13	II	II
2	EE48	Estonia	Cattle	Milk	3	N/A	N/A	6	6	4	6	4	N/A	13	N/A	7	3	9	9	II	II
3	Nine Mile	USA	Tick	Reference	4	7	15	6	6	4	6	4	9	27	4	6	5	9	5	V	VI
4	2010/00825-2	Belgium	Cattle	Abortion material	N/A	6	N/A	6	6	N/A	12	4	5	13	2	7	3	9	9	II	II
5	2010/10035	Belgium	Cattle	Abortion material	N/A	6	N/A	6	6	N/A	12	4	5	14	2	7	3	9	10	II	II
6	2010/14616	Belgium	Cattle	Abortion material	N/A	6	N/A	6	6	N/A	12	4	5	13	2	7	3	9	N/A	II	II
7	2011/11556	Belgium	Cattle	Abortion material	N/A	6	N/A	6	6	N/A	12	4	5	13	2	7	3	9	9	II	II
8	2012/07184	Belgium	Cattle	Foetus	N/A	7	N/A	6	6	N/A	11	14	N/A	11	3	3	3	N/A	7	Ib	Ib
9	2016/00030	Belgium	Human	Biological material	N/A	7	N/A	6	6	N/A	11	14	18	11	3	3	3	N/A	8	III	III
10	U1700611-5	Belgium	Sheep	Stomach content	N/A	7	N/A	6	6	N/A	11	4	3	13	2	3	3	7	3	Ia	Ia
11	U1808763	Belgium	Human	Biological material	N/A	7	N/A	6	6	N/A	11	14	14	11	2	3	3	9	3	III	Ia
12	U1909659-2	Belgium	Human	Biological material	N/A	6	N/A	7	6	N/A	12	14	N/A	N/A	4	5	3	6	2	Ib	Ia
13	Sample 39	France	Sheep	N/A	4	6	14	7	7	2	6	3	N/A	9	4	5	3	7	2	Ia	Ia
14	Sample 58	France	Cattle	N/A	3	6	15	6	6	4	6	4	5	13	2	7	3	9	13	II	II
15	Sample 88a	France	Cattle	N/A	N/A	6	15	6	6	4	6	4	5	13	2	7	3	9	13	II	II
16	Sample 126	France	Cattle	N/A	N/A	6	15	6	6	4	6	4	5	13	2	7	3	9	9	II	II
17	Sample 162	France	Cattle	N/A	3	6	15	6	6	4	6	4	5	13	2	7	3	9	11	II	II
18	Sample 184	France	Goat	N/A	3	6	15	6	6	4	6	4	5	13	2	7	3	9	10	II	II
19	Sample 202	France	Sheep	N/A	N/A	7	20	6	6	N/A	5	3	N/A	11	2	3	3	N/A	3	Ia	Ia
20	Sample 219	France	Sheep	N/A	4	7	15	6	6	N/A	5	4	N/A	13	2	3	3	N/A	3	Ia	Ia
21	Sample 240	France	Sheep	N/A	4	7	19	6	6	11	5	4	N/A	11	3	3	3	N/A	7	Ib	Ib
22	Sample 246	France	Sheep	N/A	4	7	19	6	6	N/A	5	4	N/A	12	2	3	3	N/A	3	Ia	Ia
23	#755	Poland	Human	Blood	4	7	15	6	6	4	12	4	9	27	3	6	5	9	5	V	VI
24	#801	Poland	Cattle	Placenta	4	7	19	6	6	16	10	13	4	8	3	3	2	5	4	Ib	Ia
25	Zam	Poland	Cattle	Placenta	4	7	19	6	6	16	10	13	4	8	3	3	2	5	4	Ib	Ia
26	Dowg	Poland	Cattle	Semen	4	7	19	6	6	16	10	13	4	8	3	3	2	5	4	Ib	Ia
27	Hum	Poland	Human	Urine	4	7	19	6	6	16	10	13	4	8	3	3	2	5	4	Ib	Ia
28	B1	Poland	Goat	Bulk tank milk	N/A	N/A	N/A	N/A	N/A	N/A	N/A	N/A	6	13	2	7	N/A	9	9	II	II
29	N3	Poland	Cattle	Milk	N/A	N/A	N/A	N/A	N/A	N/A	N/A	N/A	6	13	2	7	N/A	9	7	II	II
30	C12	Poland	Cattle	Milk	N/A	N/A	N/A	N/A	N/A	N/A	N/A	N/A	6	13	2	7	N/A	9	10	II	II
31	D3	Poland	Cattle	Bulk tank milk	N/A	N/A	N/A	N/A	N/A	N/A	N/A	N/A	6	12	2	7	N/A	9	9	II	II
32	N10	Poland	Cattle	Milk	N/A	N/A	N/A	N/A	N/A	N/A	N/A	N/A	6	12	2	7	N/A	9	9	II	II
33	ML1milk	Poland	Cattle	Bulk tank milk	N/A	N/A	N/A	N/A	N/A	N/A	N/A	N/A	6	13	2	7	N/A	9	9	II	II
34	Farm 20	Croatia	Goat	Foetal tissue	4	7	19	6	6	14	11	13	3	9	3	3	2	4	4	Ib	Ia
35	Farm 3	Croatia	Goat	Foetal tissue	4	7	19	6	6	9	11	13	3	10	3	3	2	4	4	Ib	Ia
36	Farm 9	Croatia	Cattle	Vaginal swab	3	6	15	6	6	4	12	4	N/A	13	2	7	3	9	9	II	II
37	Farm 15	Croatia	Cattle	Placenta	3	6	15	6	6	4	12	4	5	13	2	7	3	9	9	II	II
38	CbB2	France	Cattle	Milk	3	6	N/A	6	6	4	6	4	6	12	2	7	3	9	9	II	II
39	CbB5	France	Cattle	Milk	3	6	N/A	6	6	4	6	4	6	12	2	7	3	9	9	II	II
40	Priscilla Q177	USA	Goat	Lysat 2	4	6	N/A	6	7	2	6	4	N/A	8	4	5	3	7	2	Ia	Ia
41	Dugway 5J108-111	USA	Rodent	N/A	3	6	N/A	6	6	4	6	4	6	13	3	7	3	9	10	II	II
42	CS-Bud	Slovakia	Cattle	N/A	4	7	N/A	6	6	14	5	14	4	N/A	3	3	2	4	3	Ib	Ia
43	Z 3205/91b	Germany	Cattle	N/A	3	6	N/A	6	6	5	6	4	6	13	3	7	3	9	10	II	II
44	FA52	Greece	Cattle	Bulk tank milk	N/A	6	N/A	6	6	N/A	5	14	N/A	N/A	2	3	3	N/A	3	Ib	Ia
45	FA59	Greece	Cattle	Bulk tank milk	N/A	6	N/A	6	6	N/A	5	6	5	N/A	2	3	3	N/A	9	Ib	Ib
46	B78	Greece	Cattle	Bulk tank milk	N/A	6	N/A	6	6	N/A	6	4	5	N/A	2	7	3	9	13	II	II
47	TM16	Greece	Cattle	Bulk tank milk	N/A	6	N/A	6	6	N/A	6	4	5	13	2	7	3	9	9	II	II
48	farm E	Netherlands	Goat	Foetal tissue	N/A	7	N/A	6	N/A	N/A	5	2	N/A	11	3	4	3	N/A	7	Ib	Ib
49	18430	Netherlands	Sheep	N/A	N/A	N/A	N/A	N/A	N/A	N/A	N/A	N/A	6	13	2	7	N/A	9	9	II	II
50	Rund 76	Netherlands	Cattle	Placenta	N/A	N/A	N/A	N/A	N/A	N/A	N/A	N/A	3	11	3	3	N/A	7	7	Ib	Ib
51	Rund 107	Netherlands	Cattle	Placenta	N/A	N/A	N/A	N/A	N/A	N/A	N/A	N/A	6	13	2	7	N/A	9	8	II	II
52	Q557	UK	Cattle	Placenta	N/A	N/A	N/A	N/A	N/A	N/A	N/A	N/A	6	15	2	7	N/A	9	10	II	II
53	Q559	UK	Sheep	Placenta	N/A	N/A	N/A	N/A	N/A	N/A	N/A	N/A	6	15	2	7	N/A	9	9	II	II
54	927	Portugal	Goat	Foetal liver and lung	N/A	N/A	N/A	N/A	N/A	N/A	N/A	N/A	8	9	4	5	N/A	7	2	Ia	Ia
55	C8	Italy	Cattle	Bulk tank milk	N/A	N/A	N/A	N/A	N/A	N/A	N/A	N/A	6	13	2	7	N/A	9	13	II	II
56	C10	Italy	Cattle	Milk	N/A	N/A	N/A	N/A	N/A	N/A	N/A	N/A	6	13	2	7	N/A	9	13	II	II
57	C11	Italy	Cattle	Spleen	N/A	N/A	N/A	N/A	N/A	N/A	N/A	N/A	6	13	2	7	N/A	20	12	IV	IV
58	N/A	Spain	Goat	Bulk tank milk	N/A	N/A	N/A	N/A	N/A	N/A	N/A	N/A	3	9	6	5	N/A	7	3	Ib	Ia
59	N/A	Spain	Wild rabbit	Uterus	N/A	N/A	N/A	N/A	N/A	N/A	N/A	N/A	17	24	11	7	N/A	8	5	VI	VII
60	N/A	Spain	Wild rabbit	Vaginal swab	N/A	N/A	N/A	N/A	N/A	N/A	N/A	N/A	3	23	3	7	N/A	8	4	V	V
61	N/A	Spain	Wild rabbit	Vaginal swab	N/A	N/A	N/A	N/A	N/A	N/A	N/A	N/A	3	16	3	7	N/A	7	4	Ia	V
62	Q015	Netherlands	Human	Plasma	N/A	N/A	N/A	N/A	N/A	N/A	N/A	N/A	6	11	3	3	N/A	2	7	Ib	Ib
63	Q102	Netherlands	Human	Plasma	N/A	N/A	N/A	N/A	N/A	N/A	N/A	N/A	3	11	3	3	N/A	2	8	Ib	Ib
64	Q072	Netherlands	Human	BAL fluid	N/A	N/A	N/A	N/A	N/A	N/A	N/A	N/A	3	10	3	3	N/A	2	7	Ib	Ib
65	Q053	Netherlands	Human	Sputum	N/A	N/A	N/A	N/A	N/A	N/A	N/A	N/A	3	11	3	3	N/A	2	7	Ib	Ib
66	Q056	Netherlands	Human	BAL fluid	N/A	N/A	N/A	N/A	N/A	N/A	N/A	N/A	4	11	3	3	N/A	3	8	Ib	Ib
67	Q019	Netherlands	Human	Urine	N/A	N/A	N/A	N/A	N/A	N/A	N/A	N/A	N/A	11	N/A	3	N/A	N/A	7	Ib	Ib
68	Q022	Netherlands	Human	Throat swab	N/A	N/A	N/A	N/A	N/A	N/A	N/A	N/A	N/A	N/A	4	3	N/A	N/A	7	Ib	Ib
69	Q080	Netherlands	Human	Aorta tissue	N/A	N/A	N/A	N/A	N/A	N/A	N/A	N/A	N/A	11	3	3	N/A	N/A	7	Ib	Ib
70	Q098	Netherlands	Human	Abscess fluid	N/A	N/A	N/A	N/A	N/A	N/A	N/A	N/A	N/A	11	3	3	N/A	N/A	7	Ib	Ib
